# Supplementary material for: A Comprehensive Study of CO2 Absorption and Desorption by Choline-Chloride/Levulinic-Acid-Based Deep Eutectic Solvents
Source: Molecules. 2021 Sep 15;26(18):5595. doi: 10.3390/molecules26185595 (PMC8465201; doi:10.3390/molecules26185595)
Supplement: Supplementary file 1 [file molecules-26-05595-s001.zip]

Archive with 1 entries (1 files):
- molecules-1344506-supplementary.pdf
